# Supplementary material for: Older Parents’ Cynical Hostility and Their Relationships with Their Adult Children: A Longitudinal Dyadic Study of North American Couples
Source: Healthcare (Basel). 2023 Mar 2;11(5):736. doi: 10.3390/healthcare11050736 (PMC10001209; doi:10.3390/healthcare11050736)
Supplement: Supplementary file 1 [file healthcare-11-00736-s001.zip]

Archive with 1 entries (1 files):
- healthcare-2052472-supplementary.pdf
